# Supplementary material for: ‘I Knew I Should Stop, but I Couldn’t Control Myself’: a qualitative study to explore the factors influencing adolescents’ consumption of sugar-sweetened beverages and sugary snacks from a socio-ecological perspective
Source: Public Health Nutr. 2022 May 18;25(9):2465–74. doi: 10.1017/S1368980022001185 (PMC9991719; doi:10.1017/S1368980022001185)
Supplement: Supplementary file 1 [file S1368980022001185sup.zip]

Archive with 2 entries (2 files):
- S1368980022001185sup001.docx
- S1368980022001185sup002.pdf
